# Supplementary material for: Heterologous Expression of a Ferritin Homologue Gene PpFer1 from Prunus persica Enhances Plant Tolerance to Iron Toxicity and H2O2 Stress in Arabidopsis thaliana
Source: Plants (Basel). 2023 Dec 7;12(24):4093. doi: 10.3390/plants12244093 (PMC10747543; doi:10.3390/plants12244093)
Supplement: Supplementary file 1 [file plants-12-04093-s001.zip]

Archive with 3 entries (2 files):
- plants-2715087-supplementary/
- plants-2715087-supplementary/Supplementary Figures.pdf
- plants-2715087-supplementary/Supplementary Table S1.pdf
